# Supplementary material for: Anti-Salmonella Defence and Intestinal Homeostatic Maintenance In Vitro of a Consortium Containing Limosilactobacillus fermentum 3872 and Ligilactobacillus salivarius 7247 Strains in Human, Porcine, and Chicken Enterocytes
Source: Antibiotics (Basel). 2023 Dec 28;13(1):30. doi: 10.3390/antibiotics13010030 (PMC10812507; doi:10.3390/antibiotics13010030)
Supplement: Supplementary file 1 [file antibiotics-13-00030-s001.zip]

Archive with 1 entries (1 files):
- antibiotics-2734039-supplementary.pdf
